# Supplementary material for: Protective Effect of Ribes nigrum Extract against Blue Light-Induced Retinal Degeneration In Vitro and In Vivo
Source: Antioxidants (Basel). 2022 Apr 25;11(5):832. doi: 10.3390/antiox11050832 (PMC9137918; doi:10.3390/antiox11050832)
Supplement: Supplementary file 1 [file antioxidants-11-00832-s001.zip]

Archive with 1 entries (1 files):
- antioxidants-1661120-supplementary.pdf
